# Supplementary material for: 16S rRNA Amplicon Sequencing Demonstrates that Indoor-Reared Bumblebees (Bombus terrestris) Harbor a Core Subset of Bacteria Normally Associated with the Wild Host
Source: PLoS One. 2015 Apr 29;10(4):e0125152. doi: 10.1371/journal.pone.0125152 (PMC4414509; doi:10.1371/journal.pone.0125152)
Supplement: S1 Dataset — (XLS) [file pone.0125152.s001.xls]

## Sheet: Blad1
S1 DATASET: List of all OTUs before applying the criterion of 0.5% prevalence of an OTU in at least one specimen.
OTU	Name	Total reads	Taxonomic identification (percentage of sequences within the OTU falling within this classification)
Otu001	Snodgrasella	451770	Bacteria(100);Proteobacteria(100);Betaproteobacteria(100);Neisseriales(100);Neisseriaceae(100);Snodgrassella(100);unclassified(99);unclassified(99);unclassified(99);
Otu002	Gilliamella	318230	Bacteria(100);Proteobacteria(100);Gammaproteobacteria(100);Orbales(100);Orbaceae(100);Gilliamella(100);unculturedgammaproteobacterium(100);unclassified(100);unclassified(100);
Otu003	Gamma-E1	161796	Bacteria(100);Proteobacteria(100);Gammaproteobacteria(100);Enterobacteriales(100);Enterobacteriaceae(100);Enteric_Bacteria_cluster(99);Erwinia(55);unclassified(55);unclassified(55);
Otu004	Gamma-E2	151544	Bacteria(100);Proteobacteria(100);Gammaproteobacteria(100);Enterobacteriales(100);Enterobacteriaceae(100);unclassified(100);unclassified(100);unclassified(100);unclassified(100);
Otu005	Bacteroidetes	70287	Bacteria(100);Bacteroidetes(100);Flavobacteria(100);Flavobacteriales(100);Flavobacteriaceae(100);uncultured(100);unclassified(100);unclassified(100);unclassified(100);
Otu006	Lacto1-Firm5	53315	Bacteria(100);Firmicutes(100);Bacilli(100);Lactobacillales(100);Lactobacillaceae(100);Lactobacillus(100);unculturedLactobacillussp.(96);unclassified(96);unclassified(96);
Otu007	Lacto5	109167	Bacteria(100);Firmicutes(100);Bacilli(100);Lactobacillales(100);Lactobacillaceae(100);unclassified(100);unclassified(100);unclassified(100);unclassified(100);
Otu008	Bifido3	54867	Bacteria(100);Actinobacteria(100);Actinobacteria(100);Bifidobacteriales(100);Bifidobacteriaceae(100);Bifidobacterium(100);unculturedBifidobacteriumsp.(100);unclassified(100);unclassified(100);
Otu009	Lacto4	28563	Bacteria(100);Firmicutes(100);Bacilli(100);Lactobacillales(100);Lactobacillaceae(100);Lactobacillus(100);unculturedFirmicutesbacterium(100);unclassified(100);unclassified(100);
Otu010	Bifido2	24838	Bacteria(100);Actinobacteria(100);Actinobacteria(100);Actinobacteridae(100);Bifidobacteriales(100);Bifidobacteriaceae(100);Bifidobacterium(100);unclassified(100);unclassified(100);
Otu011	Bifido1	21867	Bacteria(100);Actinobacteria(100);Actinobacteria(100);Bifidobacteriales(72);Bifidobacteriaceae(72);Bifidobacterium(72);unculturedBifidobacteriumsp.(71);unclassified(71);unclassified(71);
Otu012	Lacto2-Firm4	15373	Bacteria(100);Firmicutes(100);Bacilli(100);Lactobacillales(100);Lactobacillaceae(100);Lactobacillus(100);unclassified(100);unclassified(100);unclassified(100);
Otu013	Firm-S	11532	Bacteria(100);Firmicutes(100);Bacilli(100);Lactobacillales(100);Streptococcaceae(100);Lactococcus(100);unclassified(100);unclassified(100);unclassified(100);
Otu014	Firm-E	16338	Bacteria(100);Firmicutes(100);Bacilli(100);Lactobacillales(100);Enterococcaceae(100);Enterococcus(100);unclassified(100);unclassified(100);unclassified(100);
Otu015	Lacto3	12802	Bacteria(100);Firmicutes(100);Bacilli(100);Lactobacillales(100);Lactobacillaceae(100);Lactobacillus(100);unculturedBacillibacterium(100);unclassified(100);unclassified(100);
Otu016	BifidoX	3629	Bacteria(100);Actinobacteria(100);Actinobacteria(100);unclassified(98);unclassified(98);unclassified(98);unclassified(98);unclassified(98);unclassified(98);
Otu017	Myc1	1290	Bacteria(100);Actinobacteria(100);Actinobacteria(100);Actinobacteridae(100);Actinomycetales(100);Micrococcineae(100);Microbacteriaceae(100);Leucobacter(100);unclassified(100);
Otu018	Myc2	810	Bacteria(100);Actinobacteria(100);Actinobacteria(100);Actinobacteridae(100);Actinomycetales(100);Micrococcineae(100);Micrococcaceae(100);Arthrobacter(87);unclassified(87);
Otu019		74	Bacteria(100);unclassified(100);unclassified(100);unclassified(100);unclassified(100);unclassified(100);unclassified(100);unclassified(100);unclassified(100);
Otu020	Firm-B	4059	Bacteria(100);Firmicutes(100);Bacilli(100);Bacillales(100);Bacillaceae(100);Bacillus(100);unclassified(100);unclassified(100);unclassified(100);
Otu021	Gamma2	924	Bacteria(100);Proteobacteria(100);Gammaproteobacteria(100);Orbales(100);Orbaceae(100);Gilliamella(100);unculturedgammaproteobacterium(100);unclassified(100);unclassified(100);
Otu022		160	Bacteria(100);Firmicutes(100);Bacilli(100);Lactobacillales(100);unclassified(100);unclassified(100);unclassified(100);unclassified(100);unclassified(100);
Otu023		141	Bacteria(100);Proteobacteria(100);unclassified(72);unclassified(72);unclassified(72);unclassified(72);unclassified(72);unclassified(72);unclassified(72);
Otu024		676	Bacteria(100);Firmicutes(100);Bacilli(100);Lactobacillales(100);Carnobacteriaceae(84);Carnobacterium(84);unclassified(84);unclassified(84);unclassified(84);
Otu025		48	Bacteria(100);Firmicutes(100);Bacilli(100);Lactobacillales(100);Lactobacillaceae(100);Lactobacillus(100);unculturedFirmicutesbacterium(100);unclassified(100);unclassified(100);
Otu026		47	Bacteria(100);Proteobacteria(100);Betaproteobacteria(100);Neisseriales(100);Neisseriaceae(100);Snodgrassella(100);unculturedNeisseriaceaebacterium(100);unclassified(100);unclassified(100);
Otu027		35	Bacteria(100);Proteobacteria(100);Gammaproteobacteria(100);Pseudomonadales(100);Moraxellaceae(100);Acinetobacter(100);unclassified(100);unclassified(100);unclassified(100);
Otu028	Gamma-P	854	Bacteria(100);Proteobacteria(100);Gammaproteobacteria(100);Pseudomonadales(100);Pseudomonadaceae(100);Pseudomonas(100);unclassified(100);unclassified(100);unclassified(100);
Otu029		42	Bacteria(100);Proteobacteria(100);Gammaproteobacteria(100);Orbales(100);Orbaceae(100);Gilliamella(100);unculturedgammaproteobacterium(100);unclassified(100);unclassified(100);
Otu030	Burk1	1391	Bacteria(100);Proteobacteria(100);Betaproteobacteria(100);Burkholderiales(100);Comamonadaceae(100);unclassified(100);unclassified(100);unclassified(100);unclassified(100);
Otu031	Burk2	513	Bacteria(100);Proteobacteria(100);Betaproteobacteria(100);Burkholderiales(100);Comamonadaceae(100);Comamonas(97);unclassified(97);unclassified(97);unclassified(97);
Otu032		230	Bacteria(100);Proteobacteria(100);Alphaproteobacteria(100);Rhizobiales(100);Brucellaceae(100);unclassified(98);unclassified(98);unclassified(98);unclassified(98);
Otu033		157	Bacteria(100);Proteobacteria(100);Gammaproteobacteria(97);Orbales(97);Orbaceae(97);Gilliamella(97);unculturedgammaproteobacterium(93);unclassified(93);unclassified(93);
Otu034		38	Bacteria(100);Proteobacteria(100);Gammaproteobacteria(100);Xanthomonadales(100);Xanthomonadaceae(100);Ignatzschineria(100);unclassified(100);unclassified(100);unclassified(100);
Otu035		25	Bacteria(100);Proteobacteria(100);Gammaproteobacteria(100);Pseudomonadales(100);Pseudomonadaceae(100);Pseudomonas(100);unclassified(100);unclassified(100);unclassified(100);
Otu036		104	Bacteria(100);Proteobacteria(100);Gammaproteobacteria(100);Xanthomonadales(100);Xanthomonadaceae(100);Ignatzschineria(100);unclassified(100);unclassified(100);unclassified(100);
Otu037		172	Bacteria(100);Actinobacteria(100);Actinobacteria(100);Actinobacteridae(100);Actinomycetales(100);Micrococcineae(100);Microbacteriaceae(100);unclassified(100);unclassified(100);
Otu038		86	Bacteria(100);Proteobacteria(100);Betaproteobacteria(100);Burkholderiales(100);Comamonadaceae(100);unclassified(100);unclassified(100);unclassified(100);unclassified(100);
Otu039		28	Bacteria(100);Firmicutes(100);Bacilli(100);Lactobacillales(100);Lactobacillaceae(83);Lactobacillus(83);unclassified(83);unclassified(83);unclassified(83);
Otu040		33	Bacteria(100);Proteobacteria(100);Alphaproteobacteria(100);Rhizobiales(100);Brucellaceae(100);Ochrobactrum(100);unclassified(100);unclassified(100);unclassified(100);
Otu041		11	Bacteria(100);Proteobacteria(100);Gammaproteobacteria(100);unclassified(100);unclassified(100);unclassified(100);unclassified(100);unclassified(100);unclassified(100);
Otu042		14	Bacteria(100);Proteobacteria(100);Gammaproteobacteria(100);Enterobacteriales(100);Enterobacteriaceae(100);unclassified(100);unclassified(100);unclassified(100);unclassified(100);
Otu043		15	Bacteria(100);Proteobacteria(100);Gammaproteobacteria(100);Orbales(100);Orbaceae(100);Gilliamella(100);unculturedgammaproteobacterium(100);unclassified(100);unclassified(100);
Otu044		102	Bacteria(100);unclassified(100);unclassified(100);unclassified(100);unclassified(100);unclassified(100);unclassified(100);unclassified(100);unclassified(100);
Otu045		40	Bacteria(100);Actinobacteria(100);Actinobacteria(100);Actinobacteridae(100);Actinomycetales(100);Micrococcineae(100);Sanguibacteraceae(100);Sanguibacter(100);unclassified(100);
Otu046		19	Bacteria(100);Proteobacteria(100);Alphaproteobacteria(100);Rhizobiales(100);Brucellaceae(69);Ochrobactrum(69);unclassified(69);unclassified(69);unclassified(69);
Otu047		13	Bacteria(100);Proteobacteria(100);Gammaproteobacteria(100);Pseudomonadales(100);Moraxellaceae(100);Acinetobacter(100);unclassified(100);unclassified(100);unclassified(100);
Otu048		16	Bacteria(100);Proteobacteria(100);Gammaproteobacteria(100);unclassified(100);unclassified(100);unclassified(100);unclassified(100);unclassified(100);unclassified(100);
Otu049		10	Bacteria(100);Firmicutes(100);Bacilli(100);Bacillales(100);unclassified;unclassified;unclassified;unclassified;unclassified;
Otu050		82	Bacteria(100);Proteobacteria(100);Gammaproteobacteria(100);Pseudomonadales(100);Pseudomonadaceae(100);Pseudomonas(100);unclassified(100);unclassified(100);unclassified(100);
Otu051		26	Bacteria(100);Proteobacteria(100);Betaproteobacteria(100);Neisseriales(100);Neisseriaceae(100);unclassified(81);unclassified(81);unclassified(81);unclassified(81);
Otu052		63	Bacteria(100);Firmicutes(100);Bacilli(100);Bacillales(100);Staphylococcaceae(100);Jeotgalicoccus(100);unclassified(100);unclassified(100);unclassified(100);
Otu053		56	Bacteria(100);Proteobacteria(100);Betaproteobacteria(100);Burkholderiales(100);Alcaligenaceae(100);Alcaligenes(100);unclassified(100);unclassified(100);unclassified(100);
Otu054		34	Bacteria(100);Actinobacteria(100);Actinobacteria(100);Actinobacteridae(100);Actinomycetales(100);Corynebacterineae(100);Corynebacteriaceae(100);Corynebacterium(100);unclassified(100);
Otu055	Myc3	496	Bacteria(100);Actinobacteria(100);Actinobacteria(100);Actinobacteridae(98);Actinomycetales(98);Corynebacterineae(98);Nocardiaceae(98);Rhodococcus(98);unclassified(98);
Otu056		23	Bacteria(100);Firmicutes(100);Bacilli(100);Lactobacillales(100);unclassified(61);unclassified(61);unclassified(61);unclassified(61);unclassified(61);
Otu057		22	Bacteria(100);Firmicutes(100);Clostridia(100);Clostridiales(100);Lachnospiraceae(100);unclassified(64);unclassified(64);unclassified(64);unclassified(64);
Otu058		9	Bacteria(100);Bacteroidetes(100);Sphingobacteriia(100);Sphingobacteriales(100);Chitinophagaceae(100);Sediminibacterium(100);unclassified(100);unclassified(100);unclassified(100);
Otu059		80	Bacteria(100);Bacteroidetes(100);Sphingobacteria(100);Sphingobacteriales(100);Sphingobacteriaceae(100);Sphingobacteriaceae(100);Sphingobacterium(100);unclassified(100);unclassified(100);
Otu060		11	Bacteria(100);Proteobacteria(100);Betaproteobacteria(100);Burkholderiales(100);Oxalobacteraceae(100);Massilia(100);unclassified(100);unclassified(100);unclassified(100);
Otu061		5	Bacteria(100);Proteobacteria(100);Betaproteobacteria(100);Neisseriales(100);Neisseriaceae(100);Snodgrassella(100);unclassified(100);unclassified(100);unclassified(100);
Otu062		16	Bacteria(100);Proteobacteria(100);Alphaproteobacteria(100);Sphingomonadales(100);Sphingomonadaceae(100);Sphingomonas(100);unclassified(100);unclassified(100);unclassified(100);
Otu063		26	unclassified;
Otu064		54	Bacteria(100);Proteobacteria(100);Alphaproteobacteria(100);Rhizobiales(100);Hyphomicrobiaceae(100);Devosia(100);unclassified(100);unclassified(100);unclassified(100);
Otu065		113	Bacteria(100);Bacteroidetes(100);Sphingobacteria(100);Sphingobacteriales(100);Sphingobacteriaceae(100);Sphingobacteriaceae(100);Sphingobacterium(100);unclassified(100);unclassified(100);
Otu066	Alpha1	135	Bacteria(100);Proteobacteria(100);Alphaproteobacteria(100);Rhizobiales(100);Bartonellaceae(100);Bartonella(100);unculturedRhizobialesbacterium(100);unclassified(100);unclassified(100);
Otu067		11	Bacteria(100);Firmicutes(100);Bacilli(100);Lactobacillales(100);Lactobacillaceae(100);Lactobacillus(100);unclassified(100);unclassified(100);unclassified(100);
Otu068		26	Bacteria(100);Proteobacteria(100);Gammaproteobacteria(100);Enterobacteriales(100);Enterobacteriaceae(100);unclassified(100);unclassified(100);unclassified(100);unclassified(100);
Otu069		5	Bacteria(100);Firmicutes(100);Bacilli(100);Bacillales(100);Staphylococcaceae(100);unclassified(100);unclassified(100);unclassified(100);unclassified(100);
Otu070		5	Bacteria(100);Proteobacteria(100);Gammaproteobacteria(100);Pseudomonadales(100);Moraxellaceae(100);Acinetobacter(100);unclassified(100);unclassified(100);unclassified(100);
Otu071		6	Bacteria(100);Firmicutes(100);Bacilli(100);Lactobacillales(100);Lactobacillaceae(100);Lactobacillus(100);unclassified(100);unclassified(100);unclassified(100);
Otu072		5	Bacteria(100);Proteobacteria(100);Gammaproteobacteria(100);Enterobacteriales(100);Enterobacteriaceae(100);unclassified(100);unclassified(100);unclassified(100);unclassified(100);
Otu073		26	Bacteria(100);Deinococcus-Thermus(100);Thermales(100);Thermaceae(100);Thermus(100);unclassified(100);unclassified(100);unclassified(100);unclassified(100);
Otu074		5	Bacteria(100);Actinobacteria(100);Actinobacteria(100);Bifidobacteriales(100);Bifidobacteriaceae(100);Bifidobacterium(100);unculturedBifidobacteriumsp.(100);unclassified(100);unclassified(100);
Otu075		99	Bacteria(100);Firmicutes(100);Erysipelotrichi(100);Erysipelotrichales(100);Erysipelotrichaceae(100);Erysipelothrix(100);unclassified(100);unclassified(100);unclassified(100);
Otu076		20	Bacteria(100);Proteobacteria(100);Betaproteobacteria(100);Rhodocyclales(100);Rhodocyclaceae(100);unclassified(100);unclassified(100);unclassified(100);unclassified(100);
Otu077		6	Bacteria(100);Proteobacteria(100);Betaproteobacteria(100);Neisseriales(100);Neisseriaceae(100);Neisseria(100);unclassified(100);unclassified(100);unclassified(100);
Otu078		22	Bacteria(100);Proteobacteria(100);Betaproteobacteria(100);Burkholderiales(100);Comamonadaceae(100);unclassified(100);unclassified(100);unclassified(100);unclassified(100);
Otu079		42	Bacteria(100);Proteobacteria(100);Gammaproteobacteria(100);Xanthomonadales(100);Xanthomonadaceae(100);Stenotrophomonas(100);unclassified(100);unclassified(100);unclassified(100);
Otu080		7	Bacteria(100);Proteobacteria(100);Alphaproteobacteria(100);Caulobacterales(100);Caulobacteraceae(100);Brevundimonas(100);unclassified(100);unclassified(100);unclassified(100);
Otu081		20	Bacteria(100);Proteobacteria(100);Betaproteobacteria(100);Burkholderiales(100);Alcaligenaceae(100);Achromobacter(100);unclassified(100);unclassified(100);unclassified(100);
Otu082		21	Bacteria(100);unclassified(100);unclassified(100);unclassified(100);unclassified(100);unclassified(100);unclassified(100);unclassified(100);unclassified(100);
Otu083		39	Bacteria(100);Bacteroidetes(100);Flavobacteria(100);Flavobacteriales(100);Flavobacteriaceae(100);unclassified(100);unclassified(100);unclassified(100);unclassified(100);
Otu084		5	Bacteria(100);Proteobacteria(100);Alphaproteobacteria(100);Rhodobacterales(100);Rhodobacteraceae(100);unclassified(100);unclassified(100);unclassified(100);unclassified(100);
Otu085		11	Bacteria(100);Firmicutes(100);Bacilli(100);Bacillales(100);unclassified(100);unclassified(100);unclassified(100);unclassified(100);unclassified(100);
Otu086		11	Bacteria(100);Bacteroidetes(100);Flavobacteria(100);Flavobacteriales(100);Flavobacteriaceae(100);unclassified(100);unclassified(100);unclassified(100);unclassified(100);
Otu087		7	Bacteria(100);Proteobacteria(100);Gammaproteobacteria(100);Enterobacteriales(100);Enterobacteriaceae(100);unclassified(100);unclassified(100);unclassified(100);unclassified(100);
Otu088		20	Bacteria(100);Proteobacteria(100);Alphaproteobacteria(100);Rhodobacterales(100);Rhodobacteraceae(100);unclassified(100);unclassified(100);unclassified(100);unclassified(100);
Otu089		10	Bacteria(100);Bacteroidetes(100);Bacteroidia(100);Bacteroidales(100);unclassified(100);unclassified(100);unclassified(100);unclassified(100);unclassified(100);
Otu090		6	Bacteria(100);Proteobacteria(100);unclassified(100);unclassified(100);unclassified(100);unclassified(100);unclassified(100);unclassified(100);unclassified(100);
Otu091		5	Bacteria(100);Firmicutes(100);Bacilli(100);Lactobacillales(100);Leuconostocaceae(100);Weissella(100);unclassified(100);unclassified(100);unclassified(100);
Otu092		5	Bacteria(100);Firmicutes(100);Bacilli(100);Lactobacillales(100);Lactobacillaceae(100);unclassified(100);unclassified(100);unclassified(100);unclassified(100);
Otu093		35	Bacteria(100);Proteobacteria(100);Alphaproteobacteria(100);Rhodobacterales(100);Rhodobacteraceae(100);unclassified(100);unclassified(100);unclassified(100);unclassified(100);
Otu094		6	unclassified;
Otu095		19	Bacteria(100);Proteobacteria(100);Alphaproteobacteria(100);Sphingomonadales(100);Sphingomonadaceae(100);Sphingomonas(100);unclassified(100);unclassified(100);unclassified(100);
Otu096		44	Bacteria(100);Proteobacteria(100);Alphaproteobacteria(100);Rhizobiales(100);Hyphomicrobiaceae(100);Devosia(100);unclassified(100);unclassified(100);unclassified(100);
Otu097		7	Bacteria(100);Proteobacteria(100);Betaproteobacteria(100);Burkholderiales(100);Alcaligenaceae(100);unclassified(100);unclassified(100);unclassified(100);unclassified(100);
Otu098		25	Bacteria(100);Firmicutes(100);Bacilli(100);Bacillales(100);Paenibacillaceae(100);Paenibacillus(100);unclassified(100);unclassified(100);unclassified(100);
Otu099		16	Bacteria(100);Actinobacteria(100);Actinobacteria(100);Actinobacteridae(100);Actinomycetales(100);Micrococcineae(100);Microbacteriaceae(100);Leucobacter(100);unclassified(100);
Otu100		124	Bacteria(100);Actinobacteria(100);Actinobacteria(100);Actinobacteridae(100);Actinomycetales(100);Micrococcineae(100);Micrococcaceae(100);unclassified(100);unclassified(100);
Otu101		6	Bacteria(100);Proteobacteria(100);Gammaproteobacteria(100);Enterobacteriales(100);Enterobacteriaceae(100);unclassified(100);unclassified(100);unclassified(100);unclassified(100);
Otu102		8	Bacteria(100);Firmicutes(100);Clostridia(100);Clostridiales(100);Clostridiaceae(100);unclassified(100);unclassified(100);unclassified(100);unclassified(100);
Otu103		5	Bacteria(100);Bacteroidetes(100);Flavobacteria(100);Flavobacteriales(100);Flavobacteriaceae(100);Cloacibacterium(100);unclassified(100);unclassified(100);unclassified(100);
Otu104		281	Bacteria(100);Actinobacteria(100);Actinobacteria(100);Actinobacteridae(100);Actinomycetales(100);Micrococcineae(100);Microbacteriaceae(100);unclassified(100);unclassified(100);
Otu105		147	Bacteria(100);Firmicutes(100);Bacilli(100);Lactobacillales(100);Lactobacillaceae(100);Lactobacillus(100);unclassified(100);unclassified(100);unclassified(100);
Otu106		7	Bacteria(100);Proteobacteria(100);Alphaproteobacteria(100);Rhizobiales(100);Shinella_genera_incertae_sedis(100);unclassified(100);unclassified(100);unclassified(100);unclassified(100);
Otu107		109	unclassified;
Otu108		11	Bacteria(100);Firmicutes(100);Bacilli(100);Lactobacillales(100);Lactobacillaceae(100);Lactobacillus(100);unculturedBacillibacterium(100);unclassified(100);unclassified(100);
Otu109		22	Bacteria(100);Firmicutes(100);Erysipelotrichi(100);Erysipelotrichales(100);Erysipelotrichaceae(100);Erysipelothrix(100);unclassified(100);unclassified(100);unclassified(100);
Otu110		82	Bacteria(100);Actinobacteria(100);Actinobacteria(100);Actinobacteridae(100);Actinomycetales(100);Corynebacterineae(100);Nocardiaceae(100);Rhodococcus(100);unclassified(100);
Otu111		8	unclassified;
